# Supplementary material for: Therapeutic Targeting of Protein Disulfide Isomerase PDIA1 in Multiple Myeloma
Source: Cancers (Basel). 2021 May 28;13(11):2649. doi: 10.3390/cancers13112649 (PMC8198550; doi:10.3390/cancers13112649)
Supplement: Supplementary file 1 [file cancers-13-02649-s001.zip]

Archive with 3 entries (2 files):
- Cancers_supp_file/
- Cancers_supp_file/Cancers_supp_file_5.26.21.pdf
- Cancers_supp_file/File S1.pdf
